# Supplementary material for: Carbon-Assistant Nanoporous Gold for Surface-Enhanced Raman Scattering
Source: Nanomaterials (Basel). 2022 Apr 25;12(9):1455. doi: 10.3390/nano12091455 (PMC9102961; doi:10.3390/nano12091455)
Supplement: Supplementary file 1 [file nanomaterials-12-01455-s001.zip]

Archive with 1 entries (1 files):
- nanomaterials-1642437-supplementary.pdf
